# Supplementary material for: New Solution for Segmental Assessment of Left Ventricular Wall Thickness, Using Anatomically Accurate and Highly Reproducible Automated Cardiac MRI Software
Source: J Imaging. 2025 Oct 11;11(10):357. doi: 10.3390/jimaging11100357 (PMC12565150; doi:10.3390/jimaging11100357)
Supplement: Supplementary file 1 [file jimaging-11-00357-s001.zip]

Archive with 1 entries (1 files):
- Supplementary Material S1_OptiLayer short manual.pdf
